# Supplementary material for: Genome-wide and molecular evolution analysis of the Poplar KT/HAK/KUP potassium transporter gene family
Source: Ecol Evol. 2012 Jul 19;2(8):1996–2004. doi: 10.1002/ece3.299 (PMC3434002; doi:10.1002/ece3.299)
Supplement: Supplementary file 1 [file ece30002-1996-SD1.xls]

## Sheet: Arabidopsis thaliana
Table S1 KT/HAK/KUP potassium transporter gene family genes in Arabidopsis thaliana
Gene	TIGR Locus	ORF length	Protein length
AtKUP/HAK/KT1	AT2G30070	2139	713
AtKUP/HAK/KT2	AT2G40540	2385	795
AtKUP3	AT3G02050	2370	790
AtKUP4	AT4G23640	2328	776
AtKUP/KT5	AT4G33530	2568	856
AtHAK5	AT4G13420	2358	786
AtKUP/HAK/KT6	AT1G70300	2349	783
AtKUP/HAK/KT7	AT5G09400	2577	859
AtKUP/HAK/KT8	AT5G14880	2346	782
AtKUP/HAK/KT9	AT4G19960	2529	843
AtKUP/HAK/KT10	AT1G31120	2391	797
AtKUP/HAK/KT11	AT2G35060	2379	793
AtKUP/HAK/KT12	AT1G60160	2484	828

## Sheet: Oryza sativa L.
Table S1 KT/HAK/KUP potassium transporter gene family genes in Oryza sativa L.
Gene	TIGR Locus	ORF length	Protein length
OsHAK1	LOC_Os04g32920	2406	802
OsHAK2	LOC_Os01g70940	2352	784
OsHAK3	LOC_Os01g27170	2427	809
OsHAK4	LOC_Os08g36340	2094	698
OsHAK5	LOC_Os01g70490	2313	771
OsHAK6	LOC_Os01g70660	2247	749
OsHAK7	LOC_Os07g47350	2436	812
OsHAK8	LOC_Os03g21890	2382	794
OsHAK9	LOC_Os07g48130	2367	789
OsHAK10	LOC_Os06g42030	2532	844
OsHAK11	LOC_Os04g52390	2376	792
OsHAK12	LOC_Os08g10550	1749	583
OsHAK13	LOC_Os06g45940	2337	779
OsHAK14	LOC_Os07g32530	2580	860
OsHAK15	LOC_Os04g52120	2604	868
OsHAK16	LOC_Os03g37840	2436	812
OsHAK17	LOC_Os09g27580	2148	716
OsHAK18	LOC_Os09g38960	2388	796
OsHAK19	LOC_Os02g31910	2229	743
OsHAK20	LOC_Os02g31940	2244	748
OsHAK21	LOC_Os03g37930	2400	800
OsHAK22	LOC_Os07g01214	2427	809
OsHAK23	LOC_Os09g21000	2634	878
OsHAK24	LOC_Os06g15910	2319	773
OsHAK25	LOC_Os02g49760	2316	772
OsHAK26	LOC_Os08g39950	2220	740
OsHAK27	LOC_Os03g37830	2436	812

## Sheet: Chlamydomonas reinhardtii
Table S1 KT/HAK/KUP potassium transporter gene family genes in Chlamydomonas reinhardtii
Gene	Locus	ORF length	Protein length
CrHAK1	Au9.Cre17.g714200	5484	1828
CrHAK2	Au9.Cre17.g714450	3786	1262
CrHAK3	Au9.Cre17.g714150	3690	1230
CrHAK4	Au9.Cre04.g217350	3783	1261
